# Supplementary material for: Negative Magnetic Sorting Preserves the Functionality of Ex Vivo Cultivated Non-Adherent Human Monocytes
Source: Biology (Basel). 2022 Oct 27;11(11):1583. doi: 10.3390/biology11111583 (PMC9687732; doi:10.3390/biology11111583)
Supplement: Supplementary file 1 [file biology-11-01583-s001.zip]

Archive with 1 entries (1 files):
- biology-1954373-supplementary.pdf
